# Supplementary material for: Five-Fraction Stereotactic Radiotherapy for Brain Metastases—A Retrospective Analysis
Source: Curr Oncol. 2023 Jan 17;30(2):1300–13. doi: 10.3390/curroncol30020101 (PMC9955428; doi:10.3390/curroncol30020101)
Supplement: Supplementary file 1 [file curroncol-30-00101-s001.zip]

Archive with 7 entries (4 files):
- Supplementary Layer JP et al/
- Supplementary Layer JP et al/Suppl. Figure S1.pdf
- Supplementary Layer JP et al/Suppl. Tables Layer JP et al.pdf
- __MACOSX/
- __MACOSX/Supplementary Layer JP et al/
- __MACOSX/Supplementary Layer JP et al/._Suppl Fig 1.pdf
- __MACOSX/Supplementary Layer JP et al/._Suppl. Tables Layer JP et al.docx
